# Supplementary material for: Insights into pegRNA design from editing of the cardiomyopathy‐associated phospholamban R14del mutation
Source: FEBS Lett. 2025 Jun 24;599(17):2543–54. doi: 10.1002/1873-3468.70097 (PMC12421704; doi:10.1002/1873-3468.70097)
Supplement: Supplementary file 3 — Table S1. Primer sequences for PCR amplification of PLN R14del and epegRNAs. Table S2. Spacer, scaffold, and extension sequences for all epegRNAs used in this study. Table S3. Complete sequence of the FluoPEER.PLN R14del reporter plasmid. [file FEB2-599-2543-s001.xlsx]

## Sheet: Supplementary Table 1
Supplementary Table 1. . Primer sequences for PCR amplification of PLN R14del and epegRNAs.
Item	Sequence (5'-3')
PLN R14del PCR-F	ggcgctctcccagcaaagcagtggccgcccATGGAGAAAGTCCAATACCT
PLN R14del PCR-R	tcctctgccggacagtggatcccgccgcccAGATGAGACAGAAATTGATA
epegRNA-PCR-F	gagggcctatttcccatgatt
epegRNA-PCR-R	gggaaacgcctggtatcttt

## Sheet: Supplementary Table 2
Supplementary Table 2. Spacer, scaffold, and extension sequences for all epegRNAs used in this study.
Item	Sequence (5'-3')
epegRNA1 +AG	TTGAGGCATTTCAATGGTTGgtttaagagctaagctggaaacagcatagcaagtttaaataaggctagtccgttatcaacttgaaaaagtggcaccgagtcggtgctaagaaggcctcaaCCATTGAAATGCCaacccgcgCGCGGTTCTATCTAGTTACGCGTTAAACCAACTAGAA
epegRNA2 +AG	TTGAGGCATTTCAATGGTTGgtttaagagctaagctggaaacagcatagcaagtttaaataaggctagtccgttatcaacttgaaaaagtggcaccgagtcggtgctaagaaggcctcaaCCATTGAAATGCCTattcccgcCGCGGTTCTATCTAGTTACGCGTTAAACCAACTAGAA
epegRNA3 +AG	TTGAGGCATTTCAATGGTTGgtttaagagctaagctggaaacagcatagcaagtttaaataaggctagtccgttatcaacttgaaaaagtggcaccgagtcggtgctaagaaggcctcaaCCATTGAAATGCCTCccgtatgcCGCGGTTCTATCTAGTTACGCGTTAAACCAACTAGAA
epegRNA4 +AG	TTGAGGCATTTCAATGGTTGgtttaagagctaagctggaaacagcatagcaagtttaaataaggctagtccgttatcaacttgaaaaagtggcaccgagtcggtgcTATAAGAAGGCCTCAACCATTGAAATGCCaatactacCGCGGTTCTATCTAGTTACGCGTTAAACCAACTAGAA
epegRNA5 +AG	TTGAGGCATTTCAATGGTTGgtttaagagctaagctggaaacagcatagcaagtttaaataaggctagtccgttatcaacttgaaaaagtggcaccgagtcggtgcTATAAGAaggcctcaaCCATTGAAATGCCTattcctccCGCGGTTCTATCTAGTTACGCGTTAAACCAACTAGAA
epegRNA6 +AG	TTGAGGCATTTCAATGGTTGgtttaagagctaagctggaaacagcatagcaagtttaaataaggctagtccgttatcaacttgaaaaagtggcaccgagtcggtgcTATAAGAaggcctcaaCCATTGAAATGCCTCccaatcggCGCGGTTCTATCTAGTTACGCGTTAAACCAACTAGAA
epegRNA4 +AGA	TTGAGGCATTTCAATGGTTGgtttaagagctaagctggaaacagcatagcaagtttaaataaggctagtccgttatcaacttgaaaaagtggcaccgagtcggtgcTATAAGAAGAGCCTCAACCATTGAAATGCCaatactacCGCGGTTCTATCTAGTTACGCGTTAAACCAACTAGAA
epegRNA5 +AGA	TTGAGGCATTTCAATGGTTGgtttaagagctaagctggaaacagcatagcaagtttaaataaggctagtccgttatcaacttgaaaaagtggcaccgagtcggtgcTATAAGAAGAGCCTCAACCATTGAAATGCCTattcctccCGCGGTTCTATCTAGTTACGCGTTAAACCAACTAGAA
epegRNA6 +AGA	TTGAGGCATTTCAATGGTTGgtttaagagctaagctggaaacagcatagcaagtttaaataaggctagtccgttatcaacttgaaaaagtggcaccgagtcggtgcTATAAGAAGAGCCTCAACCATTGAAATGCCTCccaatcggCGCGGTTCTATCTAGTTACGCGTTAAACCAACTAGAA
epegRNA4 +CGC	TTGAGGCATTTCAATGGTTGgtttaagagctaagctggaaacagcatagcaagtttaaataaggctagtccgttatcaacttgaaaaagtggcaccgagtcggtgcTATAAGACGCGCCTCAACCATTGAAATGCCaatactacCGCGGTTCTATCTAGTTACGCGTTAAACCAACTAGAA

## Sheet: Supplementary Table 3
Supplementary Table 3. Complete sequence of the FluoPEER.PLN R14del reporter plasmid.
Item	Sequence (5'-3')
FluoPEER.PLN R14del Reporter Plasmid	gcattatgcccagtacatgaccttatgggactttcctacttggcagtacatctacgtattagtcatcgctattaccatggtgatgcggttttggcagtacatcaatgggcgtggatagcggtttgactcacggggatttccaagtctccaccccattgacgtcaatgggagtttgttttggcaccaaaatcaacgggactttccaaaatgtcgtaacaactccgccccattgacgcaaatgggcggtaggcgtgtacggtgggaggtctatataagcagagctcgtttagtgaAccgtcagatcgcctggagacgccatccacgctgttttgacctccatagaagacaccgactctagctagaggatcccccgggctgcaggaattcggcgcgccacgc…
